# Supplementary material for: Dog Owners’ Perceptions of Canine Body Composition and Effect of Standardized Education for Dog Owners on Body Condition Assessment of Their Own Dogs
Source: Vet Sci. 2023 Jul 8;10(7):447. doi: 10.3390/vetsci10070447 (PMC10386090; doi:10.3390/vetsci10070447)
Supplement: Supplementary file 1 [file vetsci-10-00447-s001.zip]

Archive with 3 entries (3 files):
- Figure S1. Dog photos.pdf
- Supplementary Material S1. Standardized information.pdf
- Table S1. Survey questions and research raw data.xlsx
