# Supplementary material for: Dog Owners’ Perceptions of Canine Body Composition and Effect of Standardized Education for Dog Owners on Body Condition Assessment of Their Own Dogs
Source: Vet Sci. 2023 Jul 8;10(7):447. doi: 10.3390/vetsci10070447 (PMC10386090; doi:10.3390/vetsci10070447)
Supplement: Supplementary file 1 [file vetsci-10-00447-s001.zip › Table S1. Survey questions and research raw data.xlsx]

## Sheet: Survey population
Hur definierar du din könsidentitet?	Vilken åldersgrupp tillhör du?	Hur många hundar har du eller din familj haft?	Vet du vad body condition score (BCS) är och vad det används till?	Är övervikt hos hundar ett hälsoproblem för hunden?	Ger övervikt några negativa konsekvenser för hunden?	Body condition score (BCS): Dra punkten till det BCS du tror hunden A har?	Body condition score (BCS): Dra punkten till det BCS du tror hunden B har?	Body condition score (BCS): Dra punkten till det BCS du tror hunden C har?	Body condition score (BCS): Dra punkten till det BCS du tror hund D har?	Hur viktigt anser du det är att hundägare kan bedöma hundens hull? 1 är "inte viktigt" och 5 är "extremt viktigt".
Man	41-60 år	1	Nej	Ja	Ja. Ge i så fall 1-2 exempel:	5	3	7	5	4
Kvinna	41-60 år	1	Nej	Ja	Ja. Ge i så fall 1-2 exempel:	8	2	7	4	4
Kvinna	18-25 år	7	Ja det är:	Ja	Ja. Ge i så fall 1-2 exempel:	8	4	7	6	max
Kvinna	41-60 år	6	Ja det är:	Ja	Ja. Ge i så fall 1-2 exempel:	7	4	8	5	max
Kvinna	26-40 år	4	Ja det är:	Ja	Ja. Ge i så fall 1-2 exempel:	8	4	6	5	4
Kvinna	41-60 år	10	Ja det är:	Ja	Ja. Ge i så fall 1-2 exempel:	min	4	7	6	4
Kvinna	26-40 år	3	Nej	Ja	Ja. Ge i så fall 1-2 exempel:	8	4	7	7	4
Kvinna	41-60 år	11	Nej	Ja	Ja. Ge i så fall 1-2 exempel:	8	3	6	5	max
Kvinna	41-60 år	5	Ja det är:	Ja	Ja. Ge i så fall 1-2 exempel:	max	4	6	5	4
Kvinna	41-60 år	8	Nej	Ja	Ja. Ge i så fall 1-2 exempel:	max	5	7	5	max
Kvinna	26-40 år	1	Nej	Ja	Ja. Ge i så fall 1-2 exempel:	max	4	7	6	max
Kvinna	26-40 år	1	Nej	Ja	Ja. Ge i så fall 1-2 exempel:	7	4	6	5	4
Kvinna	61 år eller äldre	7	Ja det är:	Ja	Ja. Ge i så fall 1-2 exempel:	7	2	5	4	max
Kvinna	26-40 år	8	Ja det är:	Ja	Ja. Ge i så fall 1-2 exempel:	8	3	6	5	4
Kvinna	26-40 år	2	Nej	Ja	Ja. Ge i så fall 1-2 exempel:	max	5	8	7	max
Kvinna	18-25 år	6	Ja det är:	Ja	Ja. Ge i så fall 1-2 exempel:	8	3	6	5	4
Kvinna	18-25 år	3	Ja det är:	Ja	Ja. Ge i så fall 1-2 exempel:	7	5	6	6	max
Kvinna	41-60 år	2	Nej	Ja	Ja. Ge i så fall 1-2 exempel:	8	4	7	6	max
Kvinna	61 år eller äldre	2	Ja det är:	Ja	Ja. Ge i så fall 1-2 exempel:	7	2	4	7	4
Kvinna	41-60 år	14	Ja det är:	Ja	Ja. Ge i så fall 1-2 exempel:	max	5	7	7	max
Kvinna	61 år eller äldre	max	Nej	Ja	Ja. Ge i så fall 1-2 exempel:	7	5	5	6	4
Kvinna	26-40 år	3	Ja det är:	Ja	Ja. Ge i så fall 1-2 exempel:	8	5	7	7	max
Kvinna	41-60 år	17	Ja det är:	Ja	Ja. Ge i så fall 1-2 exempel:	7	4	6	5	4
Kvinna	18-25 år	5	Nej	Ja	Ja. Ge i så fall 1-2 exempel:	8	2	6	4	max
Kvinna	41-60 år	8	Nej	Ja	Ja. Ge i så fall 1-2 exempel:	7	4	6	5	max
Kvinna	41-60 år	8	Nej	Ja	Ja. Ge i så fall 1-2 exempel:	8	4	7	6	max
Kvinna	26-40 år	4	Ja det är:	Ja	Ja. Ge i så fall 1-2 exempel:	8	4	6	5	max
Kvinna	41-60 år	10	Nej	Ja	Ja. Ge i så fall 1-2 exempel:	8	5	8	6	max
Kvinna	26-40 år	6	Nej	Ja	Ja. Ge i så fall 1-2 exempel:	max	5	7	6	max
Kvinna	26-40 år	10	Ja det är:	Ja	Ja. Ge i så fall 1-2 exempel:	8	4	7	5	4
Kvinna	41-60 år	11	Ja det är:	Ja	Ja. Ge i så fall 1-2 exempel:	7	4	7	6	max
Kvinna	41-60 år	7	Ja det är:	Ja	Ja. Ge i så fall 1-2 exempel:	7	3	8	5	4
Kvinna	26-40 år	2	Nej	Ja	Ja. Ge i så fall 1-2 exempel:	7	3	5	4	max
Kvinna	26-40 år	2	Nej	Ja	Ja. Ge i så fall 1-2 exempel:	8	5	8	6	4
Kvinna	41-60 år	8	Nej	Ja	Ja. Ge i så fall 1-2 exempel:	6	3	5	4	4
Kvinna	41-60 år	12	Nej	Ja	Ja. Ge i så fall 1-2 exempel:	max	4	7	6	4
Kvinna	18-25 år	4	Ja det är:	Ja	Ja. Ge i så fall 1-2 exempel:	max	5	7	5	4
Kvinna	26-40 år	4	Nej	Ja	Ja. Ge i så fall 1-2 exempel:	8	2	7	max	max
Kvinna	41-60 år	10	Nej	Ja	Ja. Ge i så fall 1-2 exempel:	8	4	8	8	4
Icke-binär	18-25 år	1	Ja det är:	Ja	Ja. Ge i så fall 1-2 exempel:	max	4	6	5	max
Kvinna	61 år eller äldre	2	Nej	Ja	Ja. Ge i så fall 1-2 exempel:	8	4	7	6	max
Kvinna	26-40 år	2	Ja det är:	Ja	Ja. Ge i så fall 1-2 exempel:	8	5	7	6	4
Kvinna	41-60 år	1	Ja det är:	Ja	Ja. Ge i så fall 1-2 exempel:	8	4	7	6	max
Kvinna	26-40 år	4	Ja det är:	Ja	Ja. Ge i så fall 1-2 exempel:	8	3	6	4	max
Kvinna	26-40 år	4	Nej	Ja	Ja. Ge i så fall 1-2 exempel:	8	4	7	6	max
Kvinna	26-40 år	7	Nej	Ja	Ja. Ge i så fall 1-2 exempel:	max	4	7	5	max
Kvinna	61 år eller äldre	4	Ja det är:	Ja	Ja. Ge i så fall 1-2 exempel:	8	4	8	7	4
Kvinna	26-40 år	1	Nej	Ja	Ja. Ge i så fall 1-2 exempel:	max	5	7	6	max
Kvinna	26-40 år	1	Nej	Ja	Ja. Ge i så fall 1-2 exempel:	max	5	7	6	max
Kvinna	61 år eller äldre	max	Nej	Ja	Ja. Ge i så fall 1-2 exempel:	6	2	5	3	max
Kvinna	26-40 år	3	Nej	Ja	Ja. Ge i så fall 1-2 exempel:	max	4	6	5	max
Kvinna	26-40 år	3	Nej	Ja	Ja. Ge i så fall 1-2 exempel:	8	4	6	5	4
Kvinna	18-25 år	2	Nej	Ja	Ja. Ge i så fall 1-2 exempel:	8	4	7	6	4
Kvinna	41-60 år	4	Nej	Ja	Ja. Ge i så fall 1-2 exempel:	8	3	6	7	max
Kvinna	26-40 år	2	Ja det är:	Ja	Ja. Ge i så fall 1-2 exempel:	max	4	7	6	max
Kvinna	41-60 år	9	Nej	Ja	Ja. Ge i så fall 1-2 exempel:	max	2	7	8	max
Kvinna	41-60 år	1	Ja det är:	Ja	Ja. Ge i så fall 1-2 exempel:	7	5	6	5	4
Kvinna	41-60 år	5	Nej	Ja	Ja. Ge i så fall 1-2 exempel:	8	5	6	5	4
Kvinna	41-60 år	6	Nej	Ja	Ja. Ge i så fall 1-2 exempel:	8	4	max	5	max
Kvinna	41-60 år	3	Nej	Ja	Ja. Ge i så fall 1-2 exempel:	max	4	7	5	max
Kvinna	26-40 år	4	Nej	Ja	Ja. Ge i så fall 1-2 exempel:	8	5	7	6	max
Kvinna	61 år eller äldre	8	Nej	Ja	Ja. Ge i så fall 1-2 exempel:	7	8	7	6	4
Kvinna	61 år eller äldre	3	Nej	Ja	Ja. Ge i så fall 1-2 exempel:	8	min	5	5	max
Kvinna	41-60 år	20	Nej	Ja	Ja. Ge i så fall 1-2 exempel:	8	3	7	7	max
Kvinna	61 år eller äldre	2	Nej	Ja	Ja. Ge i så fall 1-2 exempel:	8	4	7	7	max
Kvinna	41-60 år	7	Nej	Ja	Ja. Ge i så fall 1-2 exempel:	8	4	7	6	4
Kvinna	41-60 år	1	Nej	Ja	Ja. Ge i så fall 1-2 exempel:	8	min	7	6	max
Kvinna	41-60 år	15	Ja det är:	Ja	Ja. Ge i så fall 1-2 exempel:	8	5	7	7	max
Kvinna	26-40 år	1	Ja det är:	Ja	Ja. Ge i så fall 1-2 exempel:	8	4	7	6	max
Kvinna	41-60 år	5	Nej	Ja	Ja. Ge i så fall 1-2 exempel:	8	4	6	5	4
Kvinna	26-40 år	17	Nej	Ja	Ja. Ge i så fall 1-2 exempel:	7	4	6	6	max
Kvinna	61 år eller äldre	16	Nej	Ja	Ja. Ge i så fall 1-2 exempel:	8	5	7	6	max
Kvinna	26-40 år	4	Ja det är:	Ja	Ja. Ge i så fall 1-2 exempel:	4	5	5	4	max
Kvinna	41-60 år	9	Ja det är:	Ja	Ja. Ge i så fall 1-2 exempel:	max	5	7	4	max
Kvinna	61 år eller äldre	6	Nej	Ja	Ja. Ge i så fall 1-2 exempel:	8	3	6	4	max
Kvinna	61 år eller äldre	10	Nej	Ja	Ja. Ge i så fall 1-2 exempel:	8	5	8	7	max
Kvinna	26-40 år	3	Nej	Ja	Ja. Ge i så fall 1-2 exempel:	max	4	6	5	max
Kvinna	41-60 år	5	Nej	Ja	Ja. Ge i så fall 1-2 exempel:	7	5	6	6	4
Kvinna	41-60 år	11	Ja det är:	Ja	Ja. Ge i så fall 1-2 exempel:	max	3	6	5	4
Kvinna	41-60 år	15	Ja det är:	Ja	Ja. Ge i så fall 1-2 exempel:	8	4	6	5	4
Kvinna	26-40 år	4	Ja det är:	Ja	Ja. Ge i så fall 1-2 exempel:	7	4	6	6	max
Kvinna	26-40 år	7	Ja det är:	Ja	Ja. Ge i så fall 1-2 exempel:	8	4	7	5	max
Man	26-40 år	2	Nej	Ja	Ja. Ge i så fall 1-2 exempel:	max	5	6	7	max
Kvinna	41-60 år	4	Ja det är:	Ja	Ja. Ge i så fall 1-2 exempel:	8	5	7	6	max
Kvinna	41-60 år	12	Nej	Ja	Ja. Ge i så fall 1-2 exempel:	max	4	6	5	max
Kvinna	26-40 år	4	Nej	Ja	Ja. Ge i så fall 1-2 exempel:	8	5	7	4	4
Kvinna	61 år eller äldre	6	Nej	Ja	Ja. Ge i så fall 1-2 exempel:	8	4	7	6	max
Kvinna	41-60 år	5	Ja det är:	Ja	Ja. Ge i så fall 1-2 exempel:	max	4	7	6	4
Kvinna	26-40 år	15	Ja det är:	Ja	Ja. Ge i så fall 1-2 exempel:	8	2	6	4	max
Kvinna	26-40 år	1	Ja det är:	Ja	Ja. Ge i så fall 1-2 exempel:	7	4	6	5	4
Kvinna	61 år eller äldre	9	Ja det är:	Ja	Ja. Ge i så fall 1-2 exempel:	8	2	5	6	3
Kvinna	61 år eller äldre	4	Ja det är:	Ja	Ja. Ge i så fall 1-2 exempel:	5	4	5	5	4
Kvinna	26-40 år	6	Nej	Ja	Ja. Ge i så fall 1-2 exempel:	8	4	5	5	max
Kvinna	18-25 år	15	Nej	Ja	Ja. Ge i så fall 1-2 exempel:	4	2	8	6	3
Kvinna	26-40 år	10	Ja det är:	Ja	Ja. Ge i så fall 1-2 exempel:	7	4	6	6	4
Kvinna	61 år eller äldre	5	Nej	Ja	Ja. Ge i så fall 1-2 exempel:	7	4	max	7	max
Kvinna	26-40 år	4	Nej	Ja	Ja. Ge i så fall 1-2 exempel:	max	2	7	5	max
Kvinna	41-60 år	5	Nej	Ja	Ja. Ge i så fall 1-2 exempel:	7	5	7	6	max
Kvinna	26-40 år	4	Nej	Ja	Ja. Ge i så fall 1-2 exempel:	7	3	6	8	max
Kvinna	26-40 år	4	Nej	Ja	Ja. Ge i så fall 1-2 exempel:	8	4	6	5	4
Kvinna	41-60 år	13	Nej	Ja	Ja. Ge i så fall 1-2 exempel:	7	4	7	5	max
Kvinna	41-60 år	4	Ja det är:	Ja	Ja. Ge i så fall 1-2 exempel:	7	3	6	5	max
Kvinna	26-40 år	5	Ja det är:	Ja	Ja. Ge i så fall 1-2 exempel:	7	5	8	7	max
Kvinna	26-40 år	5	Nej	Ja	Ja. Ge i så fall 1-2 exempel:	max	4	6	5	max
Kvinna	26-40 år	6	Ja det är:	Ja	Ja. Ge i så fall 1-2 exempel:	8	4	6	5	max
Kvinna	26-40 år	6	Nej	Ja	Ja. Ge i så fall 1-2 exempel:	8	3	6	5	max
Kvinna	41-60 år	2	Nej	Ja	Ja. Ge i så fall 1-2 exempel:	8	5	7	6	max
Kvinna	41-60 år	3	Ja det är:	Ja	Ja. Ge i så fall 1-2 exempel:	8	3	6	5	max
Kvinna	61 år eller äldre	20	Nej	Ja	Ja. Ge i så fall 1-2 exempel:	8	3	6	4	4
Kvinna	41-60 år	7	Nej	Ja	Ja. Ge i så fall 1-2 exempel:	6	3	5	4	max
Kvinna	41-60 år	18	Ja det är:	Ja	Ja. Ge i så fall 1-2 exempel:	6	4	6	5	4
Kvinna	18-25 år	2	Ja det är:	Ja	Ja. Ge i så fall 1-2 exempel:	7	5	6	5	max
Kvinna	18-25 år	1	Ja det är:	Ja	Ja. Ge i så fall 1-2 exempel:	8	4	7	7	max
Kvinna	41-60 år	8	Ja det är:	Ja	Ja. Ge i så fall 1-2 exempel:	8	8	7	6	max
Kvinna	61 år eller äldre	5	Nej	Ja	Ja. Ge i så fall 1-2 exempel:	8	2	6	4	max
Kvinna	41-60 år	6	Nej	Ja	Ja. Ge i så fall 1-2 exempel:	max	4	8	7	max
Kvinna	26-40 år	1	Ja det är:	Ja	Ja. Ge i så fall 1-2 exempel:	8	5	7	6	max
Kvinna	41-60 år	1	Nej	Ja	Ja. Ge i så fall 1-2 exempel:	7	4	5	5	4
Kvinna	61 år eller äldre	13	Nej	Ja	Ja. Ge i så fall 1-2 exempel:	7	3	5	4	max
Kvinna	61 år eller äldre	15	Nej	Ja	Ja. Ge i så fall 1-2 exempel:	8	3	6	5	4
Kvinna	61 år eller äldre	5	Nej	Ja	Ja. Ge i så fall 1-2 exempel:	8	3	6	4	max
Kvinna	41-60 år	5	Ja det är:	Ja	Ja. Ge i så fall 1-2 exempel:	8	5	8	6	max
Kvinna	41-60 år	12	Ja det är:	Ja	Ja. Ge i så fall 1-2 exempel:	7	4	7	6	max
Kvinna	41-60 år	20	Nej	Ja	Ja. Ge i så fall 1-2 exempel:	7	3	6	5	4
Kvinna	61 år eller äldre	10	Ja det är:	Ja	Ja. Ge i så fall 1-2 exempel:	8	4	7	6	4
Kvinna	41-60 år	8	Nej	Ja	Ja. Ge i så fall 1-2 exempel:	max	3	5	4	3
Kvinna	18-25 år	1	Ja det är:	Ja	Ja. Ge i så fall 1-2 exempel:	7	4	6	5	max
Kvinna	41-60 år	5	Nej	Ja	Ja. Ge i så fall 1-2 exempel:	8	8	7	6	max
Kvinna	41-60 år	2	Nej	Ja	Ja. Ge i så fall 1-2 exempel:	7	3	6	5	4
Kvinna	41-60 år	3	Nej	Ja	Ja. Ge i så fall 1-2 exempel:	7	5	6	4	4
Kvinna	41-60 år	3	Ja det är:	Ja	Ja. Ge i så fall 1-2 exempel:	7	2	6	4	4
Kvinna	41-60 år	8	Ja det är:	Ja	Ja. Ge i så fall 1-2 exempel:	8	5	7	6	max
Kvinna	41-60 år	3	Nej	Ja	Ja. Ge i så fall 1-2 exempel:	8	5	7	6	max
Kvinna	41-60 år	9	Ja det är:	Ja	Ja. Ge i så fall 1-2 exempel:	8	5	7	6	max
Kvinna	41-60 år	2	Nej	Ja	Ja. Ge i så fall 1-2 exempel:	8	4	7	7	max
Kvinna	41-60 år	2	Nej	Ja	Ja. Ge i så fall 1-2 exempel:	7	3	5	4	4
Kvinna	26-40 år	7	Ja det är:	Ja	Ja. Ge i så fall 1-2 exempel:	8	4	7	6	4
Kvinna	26-40 år	1	Nej	Ja	Vet inte	8	2	6	4	max
Kvinna	41-60 år	1	Nej	Ja	Ja. Ge i så fall 1-2 exempel:	3	6	4	5	3
Kvinna	26-40 år	18	Ja det är:	Ja	Ja. Ge i så fall 1-2 exempel:	7	4	6	5	4
Kvinna	61 år eller äldre	8	Ja det är:	Ja	Ja. Ge i så fall 1-2 exempel:	max	4	8	6	max
Kvinna	26-40 år	6	Ja det är:	Ja	Ja. Ge i så fall 1-2 exempel:	7	4	6	5	4
Kvinna	26-40 år	3	Ja det är:	Ja	Ja. Ge i så fall 1-2 exempel:	7	4	7	5	max
Kvinna	26-40 år	3	Nej	Ja	Ja. Ge i så fall 1-2 exempel:	6	4	8	6	max
Kvinna	61 år eller äldre	6	Nej	Ja	Ja. Ge i så fall 1-2 exempel:	8	5	7	6	4
Kvinna	26-40 år	8	Ja det är:	Ja	Ja. Ge i så fall 1-2 exempel:	7	4	6	6	max
Kvinna	41-60 år	max	Nej	Ja	Ja. Ge i så fall 1-2 exempel:	8	4	6	6	max
Kvinna	41-60 år	9	Ja det är:	Ja	Vet inte	max	4	7	6	max
Kvinna	41-60 år	19	Ja det är:	Ja	Ja. Ge i så fall 1-2 exempel:	7	2	6	4	max
Kvinna	18-25 år	1	Ja det är:	Ja	Ja. Ge i så fall 1-2 exempel:	8	4	5	6	4
Kvinna	41-60 år	15	Nej	Ja	Ja. Ge i så fall 1-2 exempel:	max	7	7	5	3
Kvinna	26-40 år	8	Nej	Ja	Ja. Ge i så fall 1-2 exempel:	max	5	max	6	max
Kvinna	41-60 år	5	Ja det är:	Ja	Ja. Ge i så fall 1-2 exempel:	max	4	7	5	max
Kvinna	41-60 år	8	Ja det är:	Ja	Ja. Ge i så fall 1-2 exempel:	7	5	8	8	4
Kvinna	26-40 år	6	Ja det är:	Ja	Ja. Ge i så fall 1-2 exempel:	8	4	7	6	max
Kvinna	18-25 år	6	Nej	Ja	Ja. Ge i så fall 1-2 exempel:	8	4	7	5	max
Kvinna	18-25 år	2	Ja det är:	Ja	Ja. Ge i så fall 1-2 exempel:	8	5	7	6	max
Kvinna	61 år eller äldre	20	Nej	Ja	Ja. Ge i så fall 1-2 exempel:	8	3	6	5	max
Kvinna	41-60 år	7	Ja det är:	Ja	Ja. Ge i så fall 1-2 exempel:	7	5	3	2	max
Kvinna	41-60 år	8	Nej	Ja	Ja. Ge i så fall 1-2 exempel:	8	4	7	6	max
Kvinna	41-60 år	12	Nej	Ja	Ja. Ge i så fall 1-2 exempel:	8	4	7	6	max
Kvinna	41-60 år	6	Ja det är:	Ja	Ja. Ge i så fall 1-2 exempel:	8	4	7	5	4
Kvinna	26-40 år	1	Nej	Ja	Ja. Ge i så fall 1-2 exempel:	max	min	5	3	max
Kvinna	26-40 år	2	Nej	Ja	Ja. Ge i så fall 1-2 exempel:	8	4	7	6	max
Kvinna	41-60 år	5	Nej	Ja	Ja. Ge i så fall 1-2 exempel:	max	2	8	5	4
Kvinna	26-40 år	1	Nej	Ja	Ja. Ge i så fall 1-2 exempel:	8	4	7	5	4
Kvinna	41-60 år	8	Nej	Ja	Ja. Ge i så fall 1-2 exempel:	7	3	6	4	4
Kvinna	41-60 år	2	Nej	Ja	Ja. Ge i så fall 1-2 exempel:	max	5	7	6	max
Kvinna	61 år eller äldre	4	Nej	Ja	Ja. Ge i så fall 1-2 exempel:	max	5	7	4	max
Kvinna	41-60 år	2	Nej	Ja	Ja. Ge i så fall 1-2 exempel:	8	5	max	7	4
Kvinna	41-60 år	max	Ja det är:	Ja	Ja. Ge i så fall 1-2 exempel:	7	4	4	6	max
Kvinna	41-60 år	1	Nej	Ja	Ja. Ge i så fall 1-2 exempel:	6	2	7	4	4
Kvinna	61 år eller äldre	11	Nej	Ja	Ja. Ge i så fall 1-2 exempel:	8	4	6	5	max
Kvinna	61 år eller äldre	8	Nej	Ja	Ja. Ge i så fall 1-2 exempel:	7	3	5	4	4
Kvinna	61 år eller äldre	6	Nej	Ja	Ja. Ge i så fall 1-2 exempel:	max	3	7	4	4
Kvinna	41-60 år	25	Ja det är:	Ja	Ja. Ge i så fall 1-2 exempel:	max	4	7	5	max
Kvinna	61 år eller äldre	5	Nej	Ja	Ja. Ge i så fall 1-2 exempel:	7	4	8	max	max
Kvinna	41-60 år	7	Nej	Ja	Ja. Ge i så fall 1-2 exempel:	8	3	6	4	max
Kvinna	41-60 år	20	Nej	Ja	Ja. Ge i så fall 1-2 exempel:	8	4	6	7	4
Kvinna	26-40 år	12	Ja det är:	Ja	Ja. Ge i så fall 1-2 exempel:	7	4	6	5	4
Kvinna	41-60 år	4	Nej	Ja	Ja. Ge i så fall 1-2 exempel:	7	5	8	6	max
Kvinna	41-60 år	max	Ja det är:	Ja	Ja. Ge i så fall 1-2 exempel:	8	4	6	6	max
Kvinna	61 år eller äldre	12	Nej	Ja	Ja. Ge i så fall 1-2 exempel:	7	4	6	5	max
Kvinna	61 år eller äldre	12	Nej	Ja	Ja. Ge i så fall 1-2 exempel:	6	4	2	6	3
Kvinna	41-60 år	3	Nej	Ja	Ja. Ge i så fall 1-2 exempel:	8	8	7	6	max
Kvinna	26-40 år	3	Nej	Ja	Ja. Ge i så fall 1-2 exempel:	max	min	7	5	max
Kvinna	61 år eller äldre	10	Nej	Ja	Ja. Ge i så fall 1-2 exempel:	6	2	6	5	4
Kvinna	61 år eller äldre	5	Nej	Ja	Ja. Ge i så fall 1-2 exempel:	7	3	5	5	max
Kvinna	26-40 år	2	Nej	Ja	Ja. Ge i så fall 1-2 exempel:	7	4	6	5	4
Kvinna	41-60 år	6	Nej	Ja	Ja. Ge i så fall 1-2 exempel:	7	2	max	5	max
Kvinna	61 år eller äldre	12	Nej	Ja	Ja. Ge i så fall 1-2 exempel:	6	4	7	5	max
Kvinna	61 år eller äldre	25	Ja det är:	Ja	Ja. Ge i så fall 1-2 exempel:	8	3	6	5	4
Kvinna	61 år eller äldre	8	Nej	Ja	Ja. Ge i så fall 1-2 exempel:	max	3	8	6	max
Kvinna	26-40 år	2	Ja det är:	Ja	Ja. Ge i så fall 1-2 exempel:	7	4	5	6	4
Kvinna	41-60 år	2	Ja det är:	Ja	Ja. Ge i så fall 1-2 exempel:	max	3	7	5	4
Kvinna	41-60 år	6	Nej	Ja	Ja. Ge i så fall 1-2 exempel:	8	4	7	6	max
Kvinna	41-60 år	17	Ja det är:	Ja	Ja. Ge i så fall 1-2 exempel:	7	2	7	3	max
Kvinna	18-25 år	1	Nej	Ja	Ja. Ge i så fall 1-2 exempel:	8	3	6	4	4
Kvinna	41-60 år	3	Nej	Ja	Ja. Ge i så fall 1-2 exempel:	8	3	4	5	max
Kvinna	26-40 år	8	Nej	Ja	Ja. Ge i så fall 1-2 exempel:	7	5	8	6	4
Kvinna	26-40 år	2	Ja det är:	Ja	Ja. Ge i så fall 1-2 exempel:	7	4	6	5	max
Kvinna	18-25 år	4	Nej	Ja	Ja. Ge i så fall 1-2 exempel:	max	4	7	5	max
Kvinna	26-40 år	6	Nej	Ja	Ja. Ge i så fall 1-2 exempel:	8	7	6	5	4
Kvinna	26-40 år	5	Nej	Ja	Ja. Ge i så fall 1-2 exempel:	max	4	7	6	max
Kvinna	61 år eller äldre	7	Nej	Ja	Ja. Ge i så fall 1-2 exempel:	8	4	6	5	max
Kvinna	26-40 år	4	Nej	Ja	Ja. Ge i så fall 1-2 exempel:	max	4	7	5	4
Kvinna	26-40 år	5	Nej	Ja	Ja. Ge i så fall 1-2 exempel:	8	4	7	5	4
Kvinna	18-25 år	2	Nej	Ja	Ja. Ge i så fall 1-2 exempel:	max	3	7	6	max
Kvinna	18-25 år	2	Ja det är:	Ja	Ja. Ge i så fall 1-2 exempel:	8	5	6	7	max
Kvinna	61 år eller äldre	max	Nej	Ja	Ja. Ge i så fall 1-2 exempel:	7	3	6	3	4
Kvinna	41-60 år	2	Nej	Ja	Ja. Ge i så fall 1-2 exempel:	8	4	6	6	max
Kvinna	26-40 år	2	Ja det är:	Ja	Ja. Ge i så fall 1-2 exempel:	8	4	6	5	4
Kvinna	26-40 år	12	Nej	Ja	Ja. Ge i så fall 1-2 exempel:	max	5	7	6	max
Kvinna	41-60 år	14	Nej	Ja	Ja. Ge i så fall 1-2 exempel:	7	5	7	6	4
Kvinna	41-60 år	4	Ja det är:	Ja	Ja. Ge i så fall 1-2 exempel:	7	5	6	5	4
Kvinna	26-40 år	4	Nej	Ja	Ja. Ge i så fall 1-2 exempel:	8	4	6	5	max
Kvinna	41-60 år	8	Ja det är:	Ja	Ja. Ge i så fall 1-2 exempel:	8	5	8	7	max
Kvinna	26-40 år	2	Nej	Ja	Ja. Ge i så fall 1-2 exempel:	8	5	7	6	max
Kvinna	41-60 år	5	Nej	Ja	Ja. Ge i så fall 1-2 exempel:	7	4	6	7	4
Kvinna	26-40 år	4	Nej	Ja	Ja. Ge i så fall 1-2 exempel:	8	2	6	5	max
Kvinna	41-60 år	7	Nej	Ja	Ja. Ge i så fall 1-2 exempel:	7	4	5	6	max
Kvinna	41-60 år	8	Nej	Ja	Ja. Ge i så fall 1-2 exempel:	6	3	6	5	max
Kvinna	41-60 år	5	Ja det är:	Ja	Ja. Ge i så fall 1-2 exempel:	8	4	7	6	max
Kvinna	61 år eller äldre	9	Ja det är:	Ja	Ja. Ge i så fall 1-2 exempel:	7	min	6	4	max
Kvinna	26-40 år	5	Nej	Ja	Ja. Ge i så fall 1-2 exempel:	8	4	6	6	max
Kvinna	41-60 år	8	Nej	Ja	Ja. Ge i så fall 1-2 exempel:	8	5	7	6	max
Kvinna	61 år eller äldre	2	Nej	Ja	Ja. Ge i så fall 1-2 exempel:	8	3	6	5	4
Kvinna	26-40 år	5	Nej	Ja	Ja. Ge i så fall 1-2 exempel:	8	4	7	6	4
Kvinna	26-40 år	1	Nej	Ja	Ja. Ge i så fall 1-2 exempel:	8	4	7	6	max
Kvinna	41-60 år	14	Nej	Ja	Ja. Ge i så fall 1-2 exempel:	8	4	7	6	max
Kvinna	26-40 år	2	Ja det är:	Ja	Ja. Ge i så fall 1-2 exempel:	max	3	7	5	4
Kvinna	26-40 år	5	Nej	Ja	Ja. Ge i så fall 1-2 exempel:	8	4	7	6	4
Kvinna	41-60 år	6	Ja det är:	Ja	Ja. Ge i så fall 1-2 exempel:	max	4	7	6	max
Kvinna	41-60 år	8	Nej	Ja	Ja. Ge i så fall 1-2 exempel:	6	3	6	5	4
Kvinna	41-60 år	9	Ja det är:	Ja	Ja. Ge i så fall 1-2 exempel:	max	3	8	7	max
Kvinna	26-40 år	3	Ja det är:	Ja	Ja. Ge i så fall 1-2 exempel:	max	4	7	6	4
Kvinna	18-25 år	2	Ja det är:	Ja	Ja. Ge i så fall 1-2 exempel:	8	4	6	6	max
Kvinna	41-60 år	1	Nej	Ja	Ja. Ge i så fall 1-2 exempel:	7	5	6	3	max
Kvinna	41-60 år	2	Nej	Ja	Ja. Ge i så fall 1-2 exempel:	8	4	7	6	4
Kvinna	41-60 år	12	Ja det är:	Ja	Ja. Ge i så fall 1-2 exempel:	8	4	6	6	4
Man	26-40 år	3	Nej	Ja	Ja. Ge i så fall 1-2 exempel:	7	4	6	5	max
Kvinna	41-60 år	3	Ja det är:	Ja	Ja. Ge i så fall 1-2 exempel:	8	4	7	6	max
Kvinna	26-40 år	1	Nej	Ja	Ja. Ge i så fall 1-2 exempel:	8	4	6	5	max
Kvinna	18-25 år	2	Nej	Ja	Ja. Ge i så fall 1-2 exempel:	max	6	max	8	max
Kvinna	26-40 år	max	Ja det är:	Ja	Ja. Ge i så fall 1-2 exempel:	8	5	6	6	max
Kvinna	41-60 år	1	Nej	Ja	Ja. Ge i så fall 1-2 exempel:	max	2	max	7	max
Kvinna	26-40 år	14	Ja det är:	Ja	Ja. Ge i så fall 1-2 exempel:	8	4	8	7	max
Kvinna	26-40 år	5	Ja det är:	Ja	Ja. Ge i så fall 1-2 exempel:	7	5	6	4	max
Kvinna	26-40 år	12	Ja det är:	Ja	Ja. Ge i så fall 1-2 exempel:	8	4	6	6	max
Kvinna	26-40 år	2	Nej	Ja	Ja. Ge i så fall 1-2 exempel:	max	4	7	6	max
Kvinna	26-40 år	6	Ja det är:	Ja	Ja. Ge i så fall 1-2 exempel:	8	4	7	6	max
Kvinna	61 år eller äldre	6	Ja det är:	Ja	Ja. Ge i så fall 1-2 exempel:	8	3	6	5	max
Kvinna	41-60 år	3	Ja det är:	Ja	Ja. Ge i så fall 1-2 exempel:	8	5	6	5	4
Kvinna	41-60 år	2	Nej	Ja	Ja. Ge i så fall 1-2 exempel:	max	2	6	5	4
Kvinna	26-40 år	6	Ja det är:	Ja	Ja. Ge i så fall 1-2 exempel:	8	4	6	5	max
Kvinna	26-40 år	7	Nej	Ja	Ja. Ge i så fall 1-2 exempel:	max	4	8	8	max
Kvinna	18-25 år	3	Nej	Ja	Ja. Ge i så fall 1-2 exempel:	7	4	8	7	3
Kvinna	41-60 år	4	Nej	Ja	Ja. Ge i så fall 1-2 exempel:	8	3	7	5	max
Kvinna	41-60 år	5	Nej	Ja	Ja. Ge i så fall 1-2 exempel:	7	3	6	5	4
Kvinna	41-60 år	8	Ja det är:	Ja	Ja. Ge i så fall 1-2 exempel:	8	3	6	5	max
Kvinna	41-60 år	10	Nej	Ja	Ja. Ge i så fall 1-2 exempel:	7	5	7	6	3
Kvinna	61 år eller äldre	28	Nej	Ja	Ja. Ge i så fall 1-2 exempel:	7	4	6	5	4
Kvinna	41-60 år	11	Nej	Ja	Ja. Ge i så fall 1-2 exempel:	5	3	7	6	4
Kvinna	26-40 år	4	Nej	Ja	Ja. Ge i så fall 1-2 exempel:	8	4	7	5	max
Kvinna	26-40 år	10	Ja det är:	Ja	Ja. Ge i så fall 1-2 exempel:	8	4	7	6	max
Kvinna	26-40 år	3	Nej	Ja	Ja. Ge i så fall 1-2 exempel:	6	3	7	5	4
Kvinna	26-40 år	15	Ja det är:	Ja	Ja. Ge i så fall 1-2 exempel:	7	8	7	6	max
Kvinna	41-60 år	7	Ja det är:	Ja	Ja. Ge i så fall 1-2 exempel:	5	5	5	5	max
Kvinna	61 år eller äldre	13	Ja det är:	Ja	Ja. Ge i så fall 1-2 exempel:	max	4	8	6	max
Kvinna	26-40 år	3	Nej	Ja	Ja. Ge i så fall 1-2 exempel:	7	3	6	5	max
Kvinna	41-60 år	6	Ja det är:	Ja	Ja. Ge i så fall 1-2 exempel:	max	3	7	5	max
Kvinna	18-25 år	3	Nej	Ja	Vet inte	8	4	6	5	4
Kvinna	26-40 år	7	Nej	Ja	Ja. Ge i så fall 1-2 exempel:	8	5	7	6	4
Kvinna	41-60 år	5	Nej	Ja	Ja. Ge i så fall 1-2 exempel:	8	4	7	6	max
Kvinna	41-60 år	2	Nej	Ja	Ja. Ge i så fall 1-2 exempel:	7	4	7	6	max
Kvinna	26-40 år	3	Nej	Ja	Ja. Ge i så fall 1-2 exempel:	7	4	6	5	4
Kvinna	26-40 år	1	Ja det är:	Ja	Ja. Ge i så fall 1-2 exempel:	8	2	max	4	4
Man	18-25 år	6	Ja det är:	Ja	Ja. Ge i så fall 1-2 exempel:	8	4	6	5	max
Kvinna	41-60 år	13	Nej	Ja	Ja. Ge i så fall 1-2 exempel:	8	4	7	6	4
Kvinna	41-60 år	5	Ja det är:	Ja	Ja. Ge i så fall 1-2 exempel:	max	4	6	5	max
Kvinna	61 år eller äldre	8	Ja det är:	Ja	Ja. Ge i så fall 1-2 exempel:	7	min	3	2	max
Kvinna	18-25 år	1	Nej	Ja	Ja. Ge i så fall 1-2 exempel:	7	4	6	5	max
Kvinna	26-40 år	4	Nej	Ja	Ja. Ge i så fall 1-2 exempel:	8	5	8	7	max
Kvinna	41-60 år	2	Ja det är:	Ja	Ja. Ge i så fall 1-2 exempel:	8	4	7	6	max
Kvinna	18-25 år	2	Nej	Ja	Ja. Ge i så fall 1-2 exempel:	8	4	7	6	max
Kvinna	26-40 år	3	Ja det är:	Ja	Ja. Ge i så fall 1-2 exempel:	8	4	7	6	max
Kvinna	26-40 år	5	Nej	Ja	Ja. Ge i så fall 1-2 exempel:	7	3	6	5	3
Kvinna	18-25 år	4	Ja det är:	Ja	Ja. Ge i så fall 1-2 exempel:	8	5	7	6	max
Kvinna	26-40 år	3	Nej	Ja	Ja. Ge i så fall 1-2 exempel:	8	4	7	6	max
Kvinna	26-40 år	9	Nej	Ja	Ja. Ge i så fall 1-2 exempel:	max	6	8	6	max
Man	61 år eller äldre	max	Ja det är:	Ja	Ja. Ge i så fall 1-2 exempel:	7	6	7	6	max
Kvinna	26-40 år	4	Ja det är:	Ja	Ja. Ge i så fall 1-2 exempel:	8	5	7	6	max
Kvinna	26-40 år	8	Ja det är:	Ja	Ja. Ge i så fall 1-2 exempel:	max	4	8	5	max
Kvinna	26-40 år	4	Ja det är:	Ja	Ja. Ge i så fall 1-2 exempel:	8	3	6	5	max
Kvinna	41-60 år	6	Ja det är:	Ja	Ja. Ge i så fall 1-2 exempel:	8	4	7	6	max
Kvinna	18-25 år	1	Nej	Ja	Ja. Ge i så fall 1-2 exempel:	8	5	6	6	max
Kvinna	26-40 år	2	Nej	Ja	Ja. Ge i så fall 1-2 exempel:	max	4	8	7	max
Kvinna	26-40 år	6	Ja det är:	Ja	Ja. Ge i så fall 1-2 exempel:	8	4	7	6	max
Kvinna	26-40 år	1	Nej	Ja	Ja. Ge i så fall 1-2 exempel:	8	4	7	6	4
Kvinna	41-60 år	9	Nej	Ja	Ja. Ge i så fall 1-2 exempel:	7	3	6	4	4
Kvinna	26-40 år	3	Nej	Ja	Ja. Ge i så fall 1-2 exempel:	8	3	7	5	max
Kvinna	41-60 år	5	Ja det är:	Ja	Ja. Ge i så fall 1-2 exempel:	8	4	7	6	max
Kvinna	41-60 år	15	Nej	Ja	Ja. Ge i så fall 1-2 exempel:	7	5	6	7	4
Kvinna	26-40 år	3	Nej	Ja	Ja. Ge i så fall 1-2 exempel:	7	4	7	5	4
Kvinna	26-40 år	2	Ja det är:	Ja	Ja. Ge i så fall 1-2 exempel:	max	5	7	6	max
Kvinna	41-60 år	max	Ja det är:	Ja	Ja. Ge i så fall 1-2 exempel:	max	4	7	6	4
Kvinna	41-60 år	2	Nej	Ja	Ja. Ge i så fall 1-2 exempel:	8	3	7	5	max
Kvinna	26-40 år	5	Ja det är:	Ja	Ja. Ge i så fall 1-2 exempel:	7	4	6	5	4
Kvinna	41-60 år	14	Ja det är:	Ja	Ja. Ge i så fall 1-2 exempel:	8	4	7	6	max
Man	26-40 år	3	Nej	Ja	Ja. Ge i så fall 1-2 exempel:	8	4	6	5	4
Kvinna	26-40 år	7	Ja det är:	Ja	Ja. Ge i så fall 1-2 exempel:	8	4	6	5	max
Kvinna	18-25 år	1	Nej	Ja	Ja. Ge i så fall 1-2 exempel:	8	3	4	4	max
Kvinna	41-60 år	17	Nej	Ja	Ja. Ge i så fall 1-2 exempel:	8	3	4	5	3
Kvinna	41-60 år	10	Nej	Ja	Ja. Ge i så fall 1-2 exempel:	5	5	5	5	4
Kvinna	61 år eller äldre	20	Nej	Ja	Ja. Ge i så fall 1-2 exempel:	max	3	7	5	max
Kvinna	26-40 år	2	Ja det är:	Ja	Ja. Ge i så fall 1-2 exempel:	7	4	6	5	max
Man	41-60 år	6	Nej	Ja	Ja. Ge i så fall 1-2 exempel:	7	5	4	5	max
Kvinna	41-60 år	10	Nej	Ja	Ja. Ge i så fall 1-2 exempel:	7	3	5	4	max
Kvinna	41-60 år	29	Nej	Ja	Ja. Ge i så fall 1-2 exempel:	8	3	7	5	3
Kvinna	26-40 år	8	Ja det är:	Ja	Ja. Ge i så fall 1-2 exempel:	8	5	max	5	max
Man	26-40 år	7	Nej	Ja	Ja. Ge i så fall 1-2 exempel:	8	2	6	4	4
Kvinna	41-60 år	5	Ja det är:	Ja	Ja. Ge i så fall 1-2 exempel:	8	5	7	6	max
Kvinna	41-60 år	3	Nej	Ja	Ja. Ge i så fall 1-2 exempel:	5	max	5	4	max
Kvinna	26-40 år	7	Ja det är:	Ja	Ja. Ge i så fall 1-2 exempel:	7	4	6	5	max
Kvinna	41-60 år	2	Nej	Ja	Ja. Ge i så fall 1-2 exempel:	max	5	max	7	4
Kvinna	18-25 år	2	Ja det är:	Ja	Ja. Ge i så fall 1-2 exempel:	8	5	7	6	max
Kvinna	26-40 år	max	Ja det är:	Ja	Ja. Ge i så fall 1-2 exempel:	max	5	7	6	max
Kvinna	18-25 år	6	Nej	Ja	Ja. Ge i så fall 1-2 exempel:	max	4	7	6	max
Kvinna	26-40 år	5	Nej	Ja	Ja. Ge i så fall 1-2 exempel:	7	4	6	5	4
Kvinna	26-40 år	1	Ja det är:	Ja	Ja. Ge i så fall 1-2 exempel:	8	4	7	5	4
Kvinna	26-40 år	1	Nej	Ja	Ja. Ge i så fall 1-2 exempel:	8	2	6	3	max
Kvinna	41-60 år	8	Nej	Ja	Ja. Ge i så fall 1-2 exempel:	8	3	6	5	max
Kvinna	41-60 år	max	Ja det är:	Ja	Ja. Ge i så fall 1-2 exempel:	7	2	6	5	4
Kvinna	61 år eller äldre	13	Nej	Ja	Ja. Ge i så fall 1-2 exempel:	7	2	6	4	max
Kvinna	26-40 år	1	Ja det är:	Ja	Ja. Ge i så fall 1-2 exempel:	7	3	5	4	max
Kvinna	26-40 år	4	Nej	Ja	Ja. Ge i så fall 1-2 exempel:	8	7	6	6	4
Kvinna	18-25 år	6	Nej	Ja	Ja. Ge i så fall 1-2 exempel:	max	5	6	7	max
Man	26-40 år	2	Ja det är:	Ja	Ja. Ge i så fall 1-2 exempel:	max	4	7	5	4
Kvinna	41-60 år	9	Nej	Ja	Ja. Ge i så fall 1-2 exempel:	max	5	6	8	max
Kvinna	41-60 år	7	Ja det är:	Ja	Ja. Ge i så fall 1-2 exempel:	7	5	6	6	4
Kvinna	26-40 år	4	Nej	Ja	Ja. Ge i så fall 1-2 exempel:	7	2	6	4	3
Kvinna	41-60 år	16	Ja det är:	Ja	Ja. Ge i så fall 1-2 exempel:	8	5	7	6	max
Kvinna	41-60 år	4	Nej	Ja	Ja. Ge i så fall 1-2 exempel:	7	2	4	3	max
Kvinna	41-60 år	2	Nej	Ja	Ja. Ge i så fall 1-2 exempel:	7	4	6	5	4
Kvinna	41-60 år	8	Nej	Ja	Ja. Ge i så fall 1-2 exempel:	7	2	6	7	max
Kvinna	41-60 år	4	Nej	Ja	Ja. Ge i så fall 1-2 exempel:	8	4	7	6	max
Kvinna	41-60 år	5	Ja det är:	Ja	Ja. Ge i så fall 1-2 exempel:	8	4	7	6	max
Man	41-60 år	9	Ja det är:	Ja	Ja. Ge i så fall 1-2 exempel:	max	4	8	6	3
Kvinna	61 år eller äldre	8	Ja det är:	Ja	Ja. Ge i så fall 1-2 exempel:	6	3	6	4	4
Kvinna	61 år eller äldre	20	Nej	Ja	Ja. Ge i så fall 1-2 exempel:	8	4	7	6	max
Kvinna	61 år eller äldre	7	Ja det är:	Ja	Ja. Ge i så fall 1-2 exempel:	7	4	7	6	max
Kvinna	41-60 år	1	Nej	Ja	Ja. Ge i så fall 1-2 exempel:	8	3	7	5	max
Kvinna	41-60 år	9	Ja det är:	Ja	Ja. Ge i så fall 1-2 exempel:	8	4	7	6	max
Kvinna	26-40 år	3	Ja det är:	Ja	Ja. Ge i så fall 1-2 exempel:	8	5	7	6	4
Kvinna	41-60 år	7	Nej	Ja	Ja. Ge i så fall 1-2 exempel:	8	4	5	6	max
Kvinna	26-40 år	10	Nej	Ja	Ja. Ge i så fall 1-2 exempel:	max	4	max	8	max
Kvinna	41-60 år	7	Ja det är:	Ja	Ja. Ge i så fall 1-2 exempel:	8	4	8	6	4
Kvinna	18-25 år	3	Ja det är:	Ja	Ja. Ge i så fall 1-2 exempel:	8	4	7	6	max
Kvinna	61 år eller äldre	19	Nej	Ja	Ja. Ge i så fall 1-2 exempel:	8	3	7	5	max
Kvinna	26-40 år	18	Ja det är:	Ja	Ja. Ge i så fall 1-2 exempel:	8	4	6	5	max
Kvinna	26-40 år	3	Nej	Ja	Ja. Ge i så fall 1-2 exempel:	8	5	7	5	max
Kvinna	26-40 år	2	Nej	Ja	Ja. Ge i så fall 1-2 exempel:	max	5	8	7	max
Kvinna	26-40 år	1	Ja det är:	Ja	Ja. Ge i så fall 1-2 exempel:	8	4	7	5	max
Kvinna	41-60 år	13	Ja det är:	Ja	Ja. Ge i så fall 1-2 exempel:	8	4	7	5	max
Kvinna	18-25 år	3	Ja det är:	Ja	Ja. Ge i så fall 1-2 exempel:	8	4	8	6	max
Kvinna	41-60 år	3	Nej	Ja	Ja. Ge i så fall 1-2 exempel:	max	min	7	6	max
Kvinna	26-40 år	1	Nej	Ja	Ja. Ge i så fall 1-2 exempel:	7	4	6	5	4
Kvinna	26-40 år	max	Ja det är:	Ja	Ja. Ge i så fall 1-2 exempel:	max	4	7	6	4
Kvinna	18-25 år	1	Ja det är:	Ja	Ja. Ge i så fall 1-2 exempel:	8	4	6	3	max
Kvinna	26-40 år	3	Ja det är:	Ja	Ja. Ge i så fall 1-2 exempel:	8	3	6	5	max
Kvinna	26-40 år	4	Ja det är:	Ja	Ja. Ge i så fall 1-2 exempel:	max	4	6	5	max
Kvinna	41-60 år	10	Nej	Ja	Ja. Ge i så fall 1-2 exempel:	7	5	6	5	max
Kvinna	26-40 år	6	Nej	Ja	Ja. Ge i så fall 1-2 exempel:	max	5	7	6	max
Kvinna	18-25 år	8	Ja det är:	Ja	Ja. Ge i så fall 1-2 exempel:	max	3	8	5	max
Kvinna	41-60 år	2	Nej	Ja	Ja. Ge i så fall 1-2 exempel:	8	4	7	6	4
Kvinna	26-40 år	2	Nej	Ja	Ja. Ge i så fall 1-2 exempel:	8	4	6	4	max
Kvinna	61 år eller äldre	12	Nej	Ja	Ja. Ge i så fall 1-2 exempel:	8	4	8	7	max
Kvinna	26-40 år	max	Ja det är:	Ja	Ja. Ge i så fall 1-2 exempel:	8	4	8	6	max
Kvinna	26-40 år	4	Nej	Ja	Ja. Ge i så fall 1-2 exempel:	8	2	7	6	max
Inget av ovan nämnda alternativ passar mig	61 år eller äldre	max	Nej	Vet inte	Vet inte	max	4	min	max	min
Kvinna	41-60 år	12	Ja det är:	Ja	Ja. Ge i så fall 1-2 exempel:	5	2	5	3	max
Kvinna	26-40 år	7	Nej	Ja	Ja. Ge i så fall 1-2 exempel:	3	4	6	3	max
Kvinna	26-40 år	12	Ja det är:	Ja	Ja. Ge i så fall 1-2 exempel:	max	4	7	6	max
Kvinna	26-40 år	13	Ja det är:	Ja	Ja. Ge i så fall 1-2 exempel:	7	5	7	6	max
Kvinna	18-25 år	7	Ja det är:	Ja	Ja. Ge i så fall 1-2 exempel:	8	5	7	6	max
Kvinna	26-40 år	8	Nej	Ja	Ja. Ge i så fall 1-2 exempel:	max	2	7	6	max
Kvinna	41-60 år	4	Nej	Ja	Ja. Ge i så fall 1-2 exempel:	8	3	7	5	4
Man	26-40 år	10	Ja det är:	Ja	Ja. Ge i så fall 1-2 exempel:	8	4	7	5	max
Kvinna	41-60 år	7	Nej	Ja	Ja. Ge i så fall 1-2 exempel:	7	min	6	5	4
Kvinna	41-60 år	6	Nej	Ja	Ja. Ge i så fall 1-2 exempel:	max	4	7	7	max
Kvinna	41-60 år	2	Nej	Ja	Ja. Ge i så fall 1-2 exempel:	8	4	7	5	4
Kvinna	41-60 år	2	Nej	Ja	Ja. Ge i så fall 1-2 exempel:	8	8	7	6	max
Kvinna	26-40 år	9	Ja det är:	Ja	Ja. Ge i så fall 1-2 exempel:	8	4	7	6	max
Kvinna	18-25 år	1	Nej	Ja	Ja. Ge i så fall 1-2 exempel:	7	3	6	5	max
Kvinna	41-60 år	10	Ja det är:	Ja	Ja. Ge i så fall 1-2 exempel:	7	max	7	5	4
Kvinna	26-40 år	2	Nej	Ja	Ja. Ge i så fall 1-2 exempel:	8	5	7	6	4
Kvinna	26-40 år	5	Ja det är:	Ja	Ja. Ge i så fall 1-2 exempel:	max	5	8	7	max
Kvinna	41-60 år	11	Ja det är:	Ja	Ja. Ge i så fall 1-2 exempel:	8	4	6	5	4
Kvinna	26-40 år	12	Nej	Ja	Ja. Ge i så fall 1-2 exempel:	max	3	6	5	max
Kvinna	26-40 år	9	Nej	Ja	Ja. Ge i så fall 1-2 exempel:	8	4	8	4	max
Kvinna	41-60 år	6	Nej	Ja	Ja. Ge i så fall 1-2 exempel:	max	min	6	4	max
Man	61 år eller äldre	2	Nej	Ja	Ja. Ge i så fall 1-2 exempel:	8	2	6	4	3
Kvinna	26-40 år	3	Nej	Ja	Ja. Ge i så fall 1-2 exempel:	7	4	4	5	max
Kvinna	41-60 år	6	Nej	Ja	Ja. Ge i så fall 1-2 exempel:	max	8	6	5	4
Kvinna	26-40 år	max	Ja det är:	Ja	Ja. Ge i så fall 1-2 exempel:	max	5	8	7	max
Kvinna	26-40 år	1	Nej	Vet inte	Vet inte	6	2	7	5	4
Kvinna	26-40 år	1	Nej	Ja	Ja. Ge i så fall 1-2 exempel:	8	4	7	5	max
Kvinna	41-60 år	5	Ja det är:	Ja	Ja. Ge i så fall 1-2 exempel:	8	5	6	5	max
Kvinna	41-60 år	5	Nej	Ja	Ja. Ge i så fall 1-2 exempel:	8	3	4	6	max
Kvinna	18-25 år	2	Nej	Ja	Ja. Ge i så fall 1-2 exempel:	max	3	8	5	4
Kvinna	61 år eller äldre	4	Nej	Ja	Ja. Ge i så fall 1-2 exempel:	8	4	7	6	max
Kvinna	26-40 år	5	Nej	Ja	Ja. Ge i så fall 1-2 exempel:	8	3	6	5	max
Kvinna	41-60 år	7	Nej	Ja	Ja. Ge i så fall 1-2 exempel:	8	4	7	5	max
Kvinna	61 år eller äldre	25	Nej	Ja	Ja. Ge i så fall 1-2 exempel:	max	4	8	4	4
Kvinna	41-60 år	2	Nej	Ja	Ja. Ge i så fall 1-2 exempel:	8	3	6	5	max
Kvinna	18-25 år	2	Ja det är:	Ja	Ja. Ge i så fall 1-2 exempel:	max	4	7	6	max
Kvinna	26-40 år	4	Nej	Ja	Ja. Ge i så fall 1-2 exempel:	8	min	7	5	max
Kvinna	26-40 år	5	Nej	Ja	Ja. Ge i så fall 1-2 exempel:	8	3	6	4	max
Kvinna	41-60 år	13	Ja det är:	Ja	Ja. Ge i så fall 1-2 exempel:	8	5	8	7	max
Kvinna	41-60 år	8	Ja det är:	Ja	Ja. Ge i så fall 1-2 exempel:	max	min	5	6	max
Kvinna	26-40 år	5	Ja det är:	Ja	Ja. Ge i så fall 1-2 exempel:	8	3	6	5	max
Kvinna	26-40 år	5	Nej	Ja	Ja. Ge i så fall 1-2 exempel:	7	4	6	5	4
Kvinna	26-40 år	3	Nej	Ja	Ja. Ge i så fall 1-2 exempel:	7	2	3	2	max
Kvinna	41-60 år	6	Ja det är:	Ja	Ja. Ge i så fall 1-2 exempel:	8	4	5	6	max
Man	26-40 år	2	Nej	Ja	Ja. Ge i så fall 1-2 exempel:	max	3	6	4	max
Kvinna	18-25 år	2	Nej	Ja	Ja. Ge i så fall 1-2 exempel:	8	4	7	5	4
Kvinna	26-40 år	4	Nej	Ja	Ja. Ge i så fall 1-2 exempel:	max	5	8	max	max
Kvinna	41-60 år	2	Ja det är:	Ja	Ja. Ge i så fall 1-2 exempel:	max	5	6	7	max
Kvinna	41-60 år	7	Nej	Ja	Ja. Ge i så fall 1-2 exempel:	8	3	6	4	max
Kvinna	41-60 år	5	Nej	Ja	Ja. Ge i så fall 1-2 exempel:	8	5	7	6	max
Kvinna	41-60 år	12	Ja det är:	Ja	Ja. Ge i så fall 1-2 exempel:	max	5	8	7	4
Kvinna	26-40 år	3	Nej	Ja	Ja. Ge i så fall 1-2 exempel:	8	3	7	5	4
Kvinna	41-60 år	6	Ja det är:	Ja	Ja. Ge i så fall 1-2 exempel:	7	5	6	5	max
Kvinna	26-40 år	4	Ja det är:	Ja	Ja. Ge i så fall 1-2 exempel:	8	4	6	5	4
Kvinna	61 år eller äldre	4	Ja det är:	Ja	Ja. Ge i så fall 1-2 exempel:	8	3	6	4	3
Kvinna	26-40 år	3	Ja det är:	Ja	Ja. Ge i så fall 1-2 exempel:	max	5	8	7	max
Kvinna	41-60 år	3	Ja det är:	Ja	Ja. Ge i så fall 1-2 exempel:	8	4	6	4	max
Kvinna	41-60 år	1	Nej	Ja	Ja. Ge i så fall 1-2 exempel:	7	4	5	6	2
Kvinna	61 år eller äldre	1	Nej	Ja	Ja. Ge i så fall 1-2 exempel:	5	5	5	5	2
Kvinna	41-60 år	3	Nej	Ja	Ja. Ge i så fall 1-2 exempel:	max	4	6	6	max
Kvinna	18-25 år	7	Ja det är:	Ja	Ja. Ge i så fall 1-2 exempel:	7	4	6	5	max
Kvinna	41-60 år	1	Nej	Ja	Ja. Ge i så fall 1-2 exempel:	8	4	7	6	max
Kvinna	26-40 år	6	Nej	Ja	Ja. Ge i så fall 1-2 exempel:	6	2	4	5	max
Kvinna	41-60 år	4	Nej	Ja	Ja. Ge i så fall 1-2 exempel:	8	5	6	7	4
Kvinna	18-25 år	1	Nej	Ja	Ja. Ge i så fall 1-2 exempel:	8	4	7	6	max
Kvinna	26-40 år	1	Nej	Ja	Ja. Ge i så fall 1-2 exempel:	7	5	6	6	3
Kvinna	26-40 år	1	Nej	Ja	Ja. Ge i så fall 1-2 exempel:	8	4	6	5	4
Kvinna	41-60 år	5	Ja det är:	Ja	Ja. Ge i så fall 1-2 exempel:	7	5	7	6	max
Kvinna	26-40 år	10	Nej	Ja	Ja. Ge i så fall 1-2 exempel:	8	4	6	5	4
Kvinna	26-40 år	2	Ja det är:	Ja	Ja. Ge i så fall 1-2 exempel:	8	4	7	6	max
Kvinna	61 år eller äldre	1	Nej	Ja	Ja. Ge i så fall 1-2 exempel:	8	4	6	6	max
Kvinna	41-60 år	5	Nej	Ja	Ja. Ge i så fall 1-2 exempel:	6	min	6	7	4
Kvinna	41-60 år	3	Ja det är:	Ja	Ja. Ge i så fall 1-2 exempel:	8	2	6	4	max
Kvinna	26-40 år	1	Nej	Vet inte	Ja. Ge i så fall 1-2 exempel:	7	4	6	6	3
Kvinna	41-60 år	4	Ja det är:	Ja	Ja. Ge i så fall 1-2 exempel:	max	2	6	6	max
Man	26-40 år	2	Nej	Nej	Nej	3	3	2	4	max
Man	18-25 år	1	Nej	Ja	Ja. Ge i så fall 1-2 exempel:	7	max	6	4	4
Man	18-25 år	3	Nej	Ja	Vet inte	7	3	5	5	3
Kvinna	26-40 år	10	Ja det är:	Ja	Ja. Ge i så fall 1-2 exempel:	8	5	7	6	max
Kvinna	41-60 år	max	Ja det är:	Ja	Ja. Ge i så fall 1-2 exempel:	8	4	7	6	max
Man	26-40 år	4	Nej	Ja	Vet inte	7	2	5	3	max
Kvinna	41-60 år	3	Nej	Ja	Ja. Ge i så fall 1-2 exempel:	8	5	7	6	max
Kvinna	41-60 år	10	Nej	Ja	Ja. Ge i så fall 1-2 exempel:	8	4	7	6	4
Kvinna	41-60 år	10	Nej	Ja	Ja. Ge i så fall 1-2 exempel:	max	min	6	6	4
Kvinna	41-60 år	5	Nej	Ja	Ja. Ge i så fall 1-2 exempel:	max	5	6	7	max
Kvinna	26-40 år	3	Nej	Ja	Ja. Ge i så fall 1-2 exempel:	8	4	6	5	max
Kvinna	41-60 år	3	Nej	Ja	Ja. Ge i så fall 1-2 exempel:	8	3	6	4	max
Kvinna	26-40 år	5	Ja det är:	Ja	Ja. Ge i så fall 1-2 exempel:	max	5	8	7	max
Kvinna	61 år eller äldre	8	Nej	Ja	Ja. Ge i så fall 1-2 exempel:	8	3	6	4	max
Kvinna	41-60 år	4	Nej	Ja	Ja. Ge i så fall 1-2 exempel:	7	4	6	5	max
Kvinna	18-25 år	3	Nej	Ja	Ja. Ge i så fall 1-2 exempel:	max	5	8	7	max
Kvinna	41-60 år	8	Nej	Ja	Ja. Ge i så fall 1-2 exempel:	8	4	7	6	max
Kvinna	41-60 år	5	Ja det är:	Ja	Ja. Ge i så fall 1-2 exempel:	max	5	7	6	max
Kvinna	41-60 år	7	Nej	Ja	Ja. Ge i så fall 1-2 exempel:	5	5	7	max	max
Kvinna	61 år eller äldre	6	Nej	Ja	Ja. Ge i så fall 1-2 exempel:	max	5	7	6	max
Kvinna	41-60 år	20	Ja det är:	Ja	Ja. Ge i så fall 1-2 exempel:	8	3	6	4	4
Kvinna	41-60 år	3	Nej	Ja	Ja. Ge i så fall 1-2 exempel:	6	4	4	2	max
Kvinna	41-60 år	1	Nej	Ja	Ja. Ge i så fall 1-2 exempel:	7	min	3	2	max
Kvinna	41-60 år	3	Nej	Ja	Ja. Ge i så fall 1-2 exempel:	max	max	8	5	4
Kvinna	18-25 år	1	Nej	Ja	Ja. Ge i så fall 1-2 exempel:	7	3	6	5	max
Kvinna	26-40 år	1	Nej	Ja	Ja. Ge i så fall 1-2 exempel:	7	3	6	4	3
Kvinna	26-40 år	1	Ja det är:	Ja	Ja. Ge i så fall 1-2 exempel:	8	4	7	6	max
Kvinna	41-60 år	3	Ja det är:	Ja	Ja. Ge i så fall 1-2 exempel:	max	6	8	7	max
Kvinna	26-40 år	8	Ja det är:	Ja	Ja. Ge i så fall 1-2 exempel:	8	5	7	6	4
Kvinna	41-60 år	1	Ja det är:	Ja	Ja. Ge i så fall 1-2 exempel:	7	3	6	5	4
Kvinna	61 år eller äldre	5	Ja det är:	Ja	Ja. Ge i så fall 1-2 exempel:	5	2	4	3	max
Kvinna	41-60 år	5	Ja det är:	Ja	Ja. Ge i så fall 1-2 exempel:	max	4	7	6	4
Kvinna	61 år eller äldre	6	Nej	Ja	Ja. Ge i så fall 1-2 exempel:	6	5	7	7	4
Kvinna	41-60 år	2	Nej	Ja	Ja. Ge i så fall 1-2 exempel:	max	3	7	5	4
Kvinna	61 år eller äldre	6	Nej	Ja	Ja. Ge i så fall 1-2 exempel:	8	4	6	6	4
Kvinna	26-40 år	2	Nej	Ja	Ja. Ge i så fall 1-2 exempel:	8	min	7	6	4
Kvinna	41-60 år	5	Nej	Ja	Ja. Ge i så fall 1-2 exempel:	6	4	3	7	4
Kvinna	26-40 år	2	Ja det är:	Ja	Ja. Ge i så fall 1-2 exempel:	7	4	7	6	max
Kvinna	26-40 år	3	Nej	Ja	Ja. Ge i så fall 1-2 exempel:	7	3	5	4	3
Kvinna	61 år eller äldre	5	Nej	Ja	Ja. Ge i så fall 1-2 exempel:	7	4	6	7	max
Kvinna	26-40 år	6	Ja det är:	Ja	Ja. Ge i så fall 1-2 exempel:	8	5	7	7	max
Kvinna	41-60 år	3	Nej	Ja	Ja. Ge i så fall 1-2 exempel:	8	5	7	6	max
Kvinna	41-60 år	5	Ja det är:	Ja	Ja. Ge i så fall 1-2 exempel:	max	5	8	7	max
Kvinna	41-60 år	2	Nej	Ja	Ja. Ge i så fall 1-2 exempel:	max	4	7	6	max
Kvinna	26-40 år	2	Nej	Ja	Ja. Ge i så fall 1-2 exempel:	max	4	7	6	4
Inget av ovan nämnda alternativ passar mig	26-40 år	2	Nej	Ja	Ja. Ge i så fall 1-2 exempel:	8	4	6	5	4
Kvinna	26-40 år	1	Nej	Ja	Ja. Ge i så fall 1-2 exempel:	max	5	8	7	4
Kvinna	41-60 år	29	Nej	Ja	Ja. Ge i så fall 1-2 exempel:	5	2	5	2	max
Kvinna	26-40 år	9	Ja det är:	Ja	Ja. Ge i så fall 1-2 exempel:	8	4	6	5	4
Kvinna	61 år eller äldre	16	Nej	Ja	Ja. Ge i så fall 1-2 exempel:	8	3	6	5	4
Kvinna	26-40 år	2	Nej	Ja	Ja. Ge i så fall 1-2 exempel:	8	7	4	5	max
Kvinna	26-40 år	4	Nej	Ja	Ja. Ge i så fall 1-2 exempel:	8	4	7	5	max
Kvinna	18-25 år	1	Ja det är:	Ja	Ja. Ge i så fall 1-2 exempel:	8	4	6	5	max
Kvinna	41-60 år	max	Ja det är:	Ja	Ja. Ge i så fall 1-2 exempel:	8	2	7	4	4
Kvinna	41-60 år	4	Nej	Ja	Ja. Ge i så fall 1-2 exempel:	8	5	7	6	max
Kvinna	26-40 år	5	Nej	Ja	Ja. Ge i så fall 1-2 exempel:	8	5	6	5	max
Kvinna	41-60 år	1	Nej	Ja	Ja. Ge i så fall 1-2 exempel:	8	3	7	4	max
Kvinna	61 år eller äldre	10	Nej	Ja	Ja. Ge i så fall 1-2 exempel:	8	4	7	6	max
Kvinna	41-60 år	2	Nej	Ja	Ja. Ge i så fall 1-2 exempel:	8	4	7	6	max
Kvinna	26-40 år	4	Nej	Ja	Ja. Ge i så fall 1-2 exempel:	7	4	6	5	3
Kvinna	41-60 år	8	Ja det är:	Ja	Ja. Ge i så fall 1-2 exempel:	8	4	5	4	max
Kvinna	18-25 år	1	Nej	Ja	Ja. Ge i så fall 1-2 exempel:	8	3	6	4	4
Kvinna	26-40 år	3	Nej	Ja	Ja. Ge i så fall 1-2 exempel:	max	4	7	6	max
Kvinna	41-60 år	7	Ja det är:	Ja	Ja. Ge i så fall 1-2 exempel:	max	4	7	6	max
Kvinna	41-60 år	4	Ja det är:	Ja	Ja. Ge i så fall 1-2 exempel:	max	5	6	7	max
Kvinna	41-60 år	7	Nej	Ja	Ja. Ge i så fall 1-2 exempel:	8	5	7	7	max
Man	41-60 år	8	Nej	Ja	Ja. Ge i så fall 1-2 exempel:	8	4	6	5	max
Kvinna	26-40 år	5	Nej	Ja	Ja. Ge i så fall 1-2 exempel:	8	3	7	5	max
Kvinna	26-40 år	4	Nej	Ja	Ja. Ge i så fall 1-2 exempel:	8	4	6	6	max
Inget av ovan nämnda alternativ passar mig	26-40 år	4	Nej	Ja	Ja. Ge i så fall 1-2 exempel:	8	4	7	6	max
Kvinna	41-60 år	10	Nej	Ja	Ja. Ge i så fall 1-2 exempel:	7	4	6	5	4
Kvinna	26-40 år	1	Nej	Ja	Ja. Ge i så fall 1-2 exempel:	7	2	6	4	4
Kvinna	26-40 år	1	Ja det är:	Ja	Ja. Ge i så fall 1-2 exempel:	8	3	7	6	max
Kvinna	41-60 år	10	Ja det är:	Ja	Ja. Ge i så fall 1-2 exempel:	7	5	6	5	max
Kvinna	26-40 år	3	Nej	Ja	Ja. Ge i så fall 1-2 exempel:	8	5	6	6	max
Kvinna	41-60 år	15	Ja det är:	Ja	Ja. Ge i så fall 1-2 exempel:	8	3	6	5	max
Man	26-40 år	8	Nej	Ja	Ja. Ge i så fall 1-2 exempel:	6	3	5	4	max
Kvinna	41-60 år	27	Nej	Ja	Ja. Ge i så fall 1-2 exempel:	8	5	7	6	max
Kvinna	41-60 år	2	Nej	Ja	Ja. Ge i så fall 1-2 exempel:	8	4	7	5	4
Kvinna	26-40 år	2	Nej	Ja	Ja. Ge i så fall 1-2 exempel:	8	5	max	6	max
Man	26-40 år	max	Ja det är:	Ja	Ja. Ge i så fall 1-2 exempel:	8	5	7	6	max
Kvinna	41-60 år	3	Ja det är:	Ja	Ja. Ge i så fall 1-2 exempel:	8	3	7	6	max
Kvinna	18-25 år	3	Ja det är:	Ja	Ja. Ge i så fall 1-2 exempel:	7	3	6	5	max
Kvinna	18-25 år	4	Ja det är:	Ja	Ja. Ge i så fall 1-2 exempel:	8	4	7	5	4
Kvinna	41-60 år	2	Nej	Ja	Ja. Ge i så fall 1-2 exempel:	max	4	7	5	max
Kvinna	26-40 år	3	Nej	Ja	Ja. Ge i så fall 1-2 exempel:	8	5	7	6	max
Kvinna	41-60 år	6	Ja det är:	Ja	Ja. Ge i så fall 1-2 exempel:	max	5	max	7	max
Kvinna	41-60 år	max	Ja det är:	Ja	Ja. Ge i så fall 1-2 exempel:	8	5	7	6	4
Kvinna	18-25 år	10	Nej	Ja	Ja. Ge i så fall 1-2 exempel:	8	4	6	5	max
Kvinna	41-60 år	23	Ja det är:	Ja	Ja. Ge i så fall 1-2 exempel:	max	4	8	7	4
Kvinna	41-60 år	8	Ja det är:	Ja	Ja. Ge i så fall 1-2 exempel:	8	4	7	5	max
Kvinna	26-40 år	15	Ja det är:	Ja	Ja. Ge i så fall 1-2 exempel:	8	4	7	5	4
Kvinna	41-60 år	3	Ja det är:	Ja	Ja. Ge i så fall 1-2 exempel:	7	3	6	5	2
Kvinna	18-25 år	2	Nej	Ja	Ja. Ge i så fall 1-2 exempel:	7	4	6	5	max
Kvinna	41-60 år	7	Ja det är:	Ja	Ja. Ge i så fall 1-2 exempel:	max	4	8	7	max
Kvinna	41-60 år	max	Nej	Ja	Ja. Ge i så fall 1-2 exempel:	8	5	7	8	max
Kvinna	26-40 år	4	Nej	Ja	Ja. Ge i så fall 1-2 exempel:	max	min	7	6	max
Kvinna	26-40 år	2	Ja det är:	Ja	Ja. Ge i så fall 1-2 exempel:	8	4	7	5	max
Kvinna	61 år eller äldre	14	Ja det är:	Ja	Ja. Ge i så fall 1-2 exempel:	8	5	7	6	max
Kvinna	61 år eller äldre	max	Ja det är:	Ja	Ja. Ge i så fall 1-2 exempel:	8	4	6	4	3
Kvinna	26-40 år	17	Ja det är:	Ja	Ja. Ge i så fall 1-2 exempel:	8	5	7	6	max
Kvinna	26-40 år	6	Nej	Ja	Ja. Ge i så fall 1-2 exempel:	6	4	7	4	3
Kvinna	41-60 år	12	Ja det är:	Ja	Ja. Ge i så fall 1-2 exempel:	max	4	7	6	max
Kvinna	41-60 år	1	Nej	Ja	Ja. Ge i så fall 1-2 exempel:	8	4	6	5	max
Kvinna	26-40 år	1	Nej	Ja	Ja. Ge i så fall 1-2 exempel:	8	4	7	5	4
Kvinna	26-40 år	4	Nej	Ja	Ja. Ge i så fall 1-2 exempel:	8	4	7	6	4
Kvinna	41-60 år	10	Ja det är:	Ja	Ja. Ge i så fall 1-2 exempel:	max	3	5	4	max
Kvinna	41-60 år	7	Nej	Ja	Ja. Ge i så fall 1-2 exempel:	max	2	7	max	max
Kvinna	26-40 år	12	Nej	Ja	Ja. Ge i så fall 1-2 exempel:	8	4	7	6	max

## Sheet: Clinical population
Deltagarnummer	Hundägarens ålder	Haft du haft hund innan denna hund?	Hur många?	Skattning av hunden med ord innan utbildning (förutsättningslös skattning)	Skattning med BCS-skala efter utbildning	BCS skattat av djurhälsopersonal
1	21	Ja	1st	Normalvikt	5	7
2	25	Ja	3st	Normalvikt	5	5
3.1	22	Nej	-	Normalvikt	4	4
3.2	-	-	-	Normalvikt	4	5
4	24	Nej	-	Normalvikt	5	5
5	24	Ja	1st	Normalvikt	6	6
6	19	Nej	-	Lindrig övervikt	7	6
7	23	Ja	1 st	Normalvikt	5	5
8	22	Ja	4 s	Normalvikt	6	6
9	70	Ja	3 st	Normalvikt	5	5
10	64	Ja	2 st	Lindrig övervikt	7	7
11	49	Ja	8 st	Undervikt	2	3
12.1	45	Ja	1 st	Normalvikt	5	5
12.2	-	-	-	Normalvikt	5	5
12.3	-	-	-	Lindrig övervikt	7	6
12.4	-	-	-	Normalvikt	5	4
13	72	Ja	4 st	Lindrig övervikt	5	6
14.1	73	Ja	9 st	Normalvikt	6	6
14.2	-	-	-	Normalvikt	5	5
15	29	Ja	2 st	Normalvikt	5	4
16	71	Ja	8 st	Lindrig övervikt	6	7
17	29	Nej	-	Normalvikt	6	6
18	40	Ja	7 st	Normalvikt	4	4
19	25	Ja	5 st	Normalvikt	5	6
20	29	Ja	2 st	Lindrig undervikt	5	4
21.1	51	Ja	2 st	Normalvikt	5	6
21.2	-	-	-	Normalvikt	6	6
22.1	65	Ja	5 st	Normalvikt	5	5
22.2	-	-	-	Normalvikt	6	6
23	60	Ja	1 st	Normalvikt	5	5
24	53	Ja	2 st	Normalvikt	4	5
25	67	Ja	7 st	Lindrig övervikt	6	6
26.1	67	Ja	2 st	Normalvikt	5	5
26.2	-	-	-	Lindrig övervikt	7	7
27	42	Ja	1 st	Normalvikt	5	4
28.1	23	Ja	6 st	Normalvikt	4	5
28.2	-	-	-	Normalvikt	6	6
29	73	Ja	5 st	Normalvikt	5	7
30	71	Ja	2 st	Normalvikt	5	5
31	51	Ja	1 st	Lindrig övervikt	5	6
32	48	Ja	1 st	Lindrig undervikt	3	3
33	53	Ja	6 st	Lindrig övervikt	6	6
34	60	Ja	1 st	Lindrig övervikt	5	5
35	28	Nej	-	Övervikt	7	6
36	63	Ja	4 st	Övervikt	7	7
37	20	Nej	-	Normalvikt	5	5
38	57	Ja	4 st	Lindrig undervikt	4	4
39	65	Ja	6 st	Lindrig övervikt	6	7
40.1	54	Ja	2 st	Normalvikt	4	5
40.2	-	-	-	Normalvikt	5	5
41.1	57	Ja	1 st	Lindrig övervikt	6	6
41.2	-	-	-	Normalvikt	7	6
42	38	Ja	12 st	Normalvikt	6	6
43.1	61	Ja	7 st	Normalvikt	5	5
43.2	-	-	-	Normalvikt	5	5
44.1	60	Ja	6 st	Lindrig undervikt	4	4
44.2	-	Ja	6 st	Lindrig undervikt	4	4
45	27	Ja	1 st	Normalvikt	5	7
46	35	Ja	2 st	Lindrig undervikt	5	4
47	50	Ja	12 st	Normalvikt	5	5
48	49	Ja	3 st	Normalvikt	5	5
49.1	51	Ja	2 st	Normalvikt	5	5
49.2	-	-	-	Lindrig övervikt	7	7
50.1	23	Ja	4 st	Lindrig övervikt	6	5
50.2	-	-	-	Undervikt	4	3
50.3	-	-	-	Normalvikt	5	4
51.1	65	Ja	> 10 st	Normalvikt	4	5
51.2	-	-	-	Normalvikt	5	5
52.1	55	Ja	2 st	Normalvikt	2	2
52.2	-	-	-	Normalvikt	5	5
53	42	Ja	1 st	Normalvikt	5	5
54	38	Ja	-	Normalvikt	5	5
55	58	Nej	-	Normalvikt	5	4
56	57	Ja	1st	Normalvikt	5	5
57	42	Ja	5 st	Lindrig undervikt	4	3
58	68	Nej	-	Normalvikt	5	5
59	67	Ja	5 st	Normalvikt	5	5
60	41	Ja	2 st	Normalvikt	6	6
61	28	Nej	-	Lindrig undervikt	4	4
62	59	Ja	1 st	Normalvikt	6	5
63	46	Ja	3 st	Normalvikt	5	5
64	65	Ja	3 st	Normalvikt	5	6
